# Supplementary material for: Characterization of the Gastric Antrum Microbiome in Helicobacter pylori-Negative Individuals: Insights from a Greek Population Using 16S rRNA Next-Generation Sequencing
Source: Pathogens. 2026 Mar 6;15(3):290. doi: 10.3390/pathogens15030290 (PMC13029027; doi:10.3390/pathogens15030290)
Supplement: Supplementary file 1 [file pathogens-15-00290-s001.zip]

Archive with 4 entries (4 files):
- KAVVADA_Abundances_All_Levels.xlsx
- KAVVADA_APPENDIXES.pdf
- KAVVADA_species_otu per sample.xlsx
- KAVVADA_indices and demographic data per sample.xlsx
