# Supplementary material for: Characterization of the Gastric Antrum Microbiome in Helicobacter pylori-Negative Individuals: Insights from a Greek Population Using 16S rRNA Next-Generation Sequencing
Source: Pathogens. 2026 Mar 6;15(3):290. doi: 10.3390/pathogens15030290 (PMC13029027; doi:10.3390/pathogens15030290)
Supplement: Supplementary file 1 [file pathogens-15-00290-s001.zip › KAVVADA_Abundances_All_Levels.xlsx]

## Sheet: Phylum
Group Abundances
Phylum	Reads	Percentage
Proteobacteria	341466	36.92
Firmicutes	316382	34.21
Bacteroidetes	119989	12.97
Actinobacteria	88076	9.52
Fusobacteria	37685	4.07
Cyanobacteria	20250	2.19
Chloroflexi	245	0.03
Tenericutes	226	0.02
Planctomycetes	159	0.02
Deinococcus-Thermus	86	0.01
Spirochaetes	77	0.01
Ignavibacteriae	60	0.01
Synergistetes	54	0.01
Verrucomicrobia	42	0.005
Acidobacteria	29	0.003
Chlamydiae	23	0.002
Gemmatimonadetes	22	0.002
Armatimonadetes	10	0.001
Nitrospirae	10	0.001

## Sheet: Family
Group Abundances
Family	Reads	%
Streptococcaceae	172789	18.6821
Helicobacteraceae	144642	15.6388
Prevotellaceae	92795	10.0331
Pasteurellaceae	68276	7.38206
Neisseriaceae	56212	6.07769
Corynebacteriaceae	37714	4.07767
Fusobacteriaceae	30293	3.2753
Veillonellaceae	28108	3.03906
Porphyromonadaceae	23973	2.59198
Micrococcaceae	23233	2.51197
Bacillales incertae sedis	21994	2.37801
Enterobacteriaceae	19999	2.16231
Carnobacteriaceae	16803	1.81675
Peptostreptococcaceae	16755	1.81156
Bradyrhizobiaceae	15989	1.72874
Clostridiaceae	13580	1.46828
Propionibacteriaceae	13124	1.41898
Lactobacillaceae	12598	1.36211
Moraxellaceae	11165	1.20717
Staphylococcaceae	10683	1.15506
Gloeobacteraceae	7479	0.808636
Leptotrichiaceae	7392	0.799229
Actinomycetaceae	7383	0.798256
Phormidiaceae	7116	0.769388
Lachnospiraceae	6914	0.747548
Nostocaceae	5506	0.595313
Campylobacteraceae	4965	0.53682
Sphingomonadaceae	4261	0.460703
Pseudomonadaceae	3930	0.424915
Clostridiales Family XI. Incertae Sedis	3920	0.423834
Clostridiales Family XIII. Incertae Sedis	2403	0.259814
Methylobacteriaceae	2254	0.243704
Enterococcaceae	1890	0.204348
Rhodobacteraceae	1887	0.204024
Coriobacteriaceae	1631	0.176345
Acetobacteraceae	1430	0.154613
Peptoniphilaceae	1362	0.147261
Geodermatophilaceae	1298	0.140341
Leuconostocaceae	1290	0.139476
Bacteroidaceae	1244	0.134502
Bacillaceae	1099	0.118825
Erysipelotrichaceae	995	0.10758
Eubacteriaceae	900	0.0973088
Caulobacteraceae	884	0.0955788
Flavobacteriaceae	864	0.0934164
Burkholderiaceae	828	0.0895241
Oxalobacteraceae	742	0.0802257
[Paraprevotellaceae]	721	0.0779551
Rhizobiaceae	718	0.0776308
Peptococcaceae	694	0.0750359
Intrasporangiaceae	666	0.0720085
Xanthomonadaceae	645	0.0697379
Paenibacillaceae	624	0.0674674
unclassified Bifidobacteriales	515	0.0556822
Microbacteriaceae	495	0.0535198
Comamonadaceae	463	0.05006
Nocardiaceae	384	0.0415184
Ruminococcaceae	384	0.0415184
Nocardioidaceae	321	0.0347068
Aerococcaceae	233	0.0251922
Mycoplasmataceae	226	0.0244353
Halomonadaceae	193	0.0208673
Sphingobacteriaceae	190	0.020543
Kineosporiaceae	186	0.0201105
Rhodocyclaceae	170	0.0183805
Hyphomicrobiaceae	166	0.0179481
Planctomycetaceae	159	0.0171912
Micromonosporaceae	150	0.0162181
Phyllobacteriaceae	149	0.01611
Sphaerobacteraceae	149	0.01611
Pseudanabaenaceae	126	0.0136232
Geobacteraceae	120	0.0129745
Chromatiaceae	115	0.0124339
Bifidobacteriaceae	112	0.0121095
unclassified Burkholderiales	107	0.0115689
Aurantimonadaceae	98	0.0105958
Erythrobacteraceae	97	0.0104877
Alcaligenaceae	88	0.00951463
Solirubrobacteraceae	87	0.00940651
Gaiellaceae	85	0.00919027
Mycobacteriaceae	84	0.00908215
Cellulomonadaceae	83	0.00897403
Christensenellaceae	79	0.00854155
Spirochaetaceae	77	0.00832531
Deinococcaceae	76	0.00821718
Sporichthyaceae	76	0.00821718
Thermoactinomycetaceae	76	0.00821718
Dehalococcoidaceae	75	0.00810906
Chromobacteriaceae	72	0.0077847
Dermabacteraceae	71	0.00767658
Chitinophagaceae	68	0.00735222
Gordoniaceae	68	0.00735222
Planococcaceae	67	0.0072441
unclassified Rhizobiales	66	0.00713598
Cryomorphaceae	65	0.00702786
Aeromonadaceae	64	0.00691973
Alkalimonas	62	0.00670349
Hydrogenophilaceae	62	0.00670349
Nocardiopsaceae	61	0.00659537
Ignavibacteriaceae	60	0.00648725
Brevibacteriaceae	59	0.00637913
Synergistaceae	54	0.00583853
Thermoanaerobacteraceae	51	0.00551416
unclassified Clostridiales	50	0.00540604
Alteromonadaceae	49	0.00529792
Rhodobiaceae	45	0.00486544
Kiloniellaceae	44	0.00475732
Opitutaceae	42	0.00454108
Listeriaceae	41	0.00443295
Rhodospirillaceae	41	0.00443295
Beutenbergiaceae	38	0.00410859
Shewanellaceae	37	0.00400047
Bdellovibrionaceae	32	0.00345987
Xanthobacteraceae	32	0.00345987
Acidimicrobiaceae	31	0.00335175
Cytophagaceae	30	0.00324363
Dietziaceae	30	0.00324363
Ferrimonadaceae	30	0.00324363
Koribacteraceae	29	0.0031355
Methylophilaceae	27	0.00291926
Flammeovirgaceae	26	0.00281114
Polyangiaceae	25	0.00270302
Iamiaceae	23	0.00248678
Parachlamydiaceae	23	0.00248678
Gemmatimonadaceae	22	0.00237866
Ardenticatenaceae	21	0.00227054
Myxococcaceae	21	0.00227054
Rubrobacteraceae	21	0.00227054
Streptomycetaceae	21	0.00227054
Desulfurellaceae	16	0.00172993
Syntrophorhabdaceae	16	0.00172993
Piscirickettsiaceae	15	0.00162181
Microthrixaceae	14	0.00151369
Oceanospirillaceae	14	0.00151369
Desulfohalobiaceae	13	0.00140557
Legionellaceae	13	0.00140557
unclassified Bacteroidales	13	0.00140557
Nitrosomonadaceae	12	0.00129745
Orbaceae	12	0.00129745
Patulibacteraceae	12	0.00129745
Thiotrichaceae	12	0.00129745
unclassified Oscillatoriales	12	0.00129745
Desulfovibrionaceae	11	0.00118933
Prochlorococcaceae	11	0.00118933
Armatimonadaceae	10	0.00108121
Brucellaceae	10	0.00108121
Cardiobacteriaceae	10	0.00108121
Nannocystaceae	10	0.00108121
Nitrospiraceae	10	0.00108121
Thermaceae	10	0.00108121

## Sheet: Genus
Group Abundances
Genus	Reads	%
Streptococcus	170629	21.71
Helicobacter	144498	18.39
Prevotella	78491	9.99
Neisseria	53290	6.78
Corynebacterium	37591	4.78
Haemophilus	37453	4.77
Fusobacterium	29472	3.75
Veillonella	26106	3.32
Gemella	21026	2.68
Porphyromonas	19657	2.5
Rothia	19650	2.5
Propionibacterium	12983	1.65
Clostridium	11476	1.46
Staphylococcus	10434	1.33
Granulicatella	9952	1.27
Lactobacillus	9533	1.21
Actinomyces	7328	0.93
Peptostreptococcus	5943	0.76
Campylobacter	4929	0.63
Bradyrhizobium	4599	0.59
Leptotrichia	4585	0.58
Moraxella	4079	0.52
Parvimonas	3822	0.49
Dolosigranulum	3816	0.49
Actinobacillus	3726	0.47
Oribacterium	2685	0.34
Pseudomonas	2682	0.34
Methylobacterium	2167	0.28
Acinetobacter	2033	0.26
Mannheimia	1862	0.24
Alloprevotella	1772	0.23
Sphingomonas	1586	0.2
Eubacterium	1582	0.2
Enterococcus	1450	0.18
Aggregatibacter	1338	0.17
Arthrobacter	1170	0.15
Micrococcus	1151	0.15
Mogibacterium	1136	0.14
Enhydrobacter	1119	0.14
Serratia	971	0.12
Weissella	942	0.12
Filifactor	919	0.12
Lachnoanaerobaculum	909	0.12
Atopobium	897	0.11
Paracoccus	863	0.11
Blastococcus	747	0.1
Kocuria	728	0.09
Selenomonas	705	0.09
Sphingobium	697	0.09
Peptococcus	694	0.09
Megasphaera	693	0.09
Craurococcus	657	0.08
Stomatobaculum	629	0.08
Catonella	619	0.08
Bulleidia	616	0.08
Cellvibrio	592	0.08
Bacteroides	531	0.07
Turicella	515	0.07
Rhizobium	497	0.06
Capnocytophaga	476	0.06
Massilia	406	0.05
Leuconostoc	348	0.04
Burkholderia	337	0.04
Microbacterium	335	0.04
Rhodococcus	335	0.04
Ruminococcus	426	0.05
Dialister	312	0.04
Solobacterium	311	0.04
Vogesella	311	0.04
Butyrivibrio	292	0.04
Streptobacillus	284	0.04
Modestobacter	267	0.03
Rubellimicrobium	264	0.03
Asticcacaulis	256	0.03
Zavarzinia	234	0.03
Mycoplasma	226	0.03
Blautia	221	0.03
Atopostipes	198	0.03
Escherichia	180	0.02
Anaerococcus	177	0.02
Nocardioides	177	0.02
Abiotrophia	172	0.02
Herbaspirillum	159	0.02
Gluconacetobacter	155	0.02
Pelomonas	155	0.02
Ornithinimicrobium	151	0.02
Bacillus	146	0.02
Gemmiger	145	0.02
Brevundimonas	137	0.02
Flavobacterium	133	0.02
Roseomonas	129	0.02
Finegoldia	127	0.02
Otariodibacter	121	0.02
Lautropia	120	0.02
Kingella	114	0.01
Pedobacter	113	0.01
Bifidobacterium	112	0.01
Brevibacillus	107	0.01
Zoogloea	104	0.01
Bergeyella	102	0.01
Lactococcus	99	0.01
Diaphorobacter	91	0.01
Rheinheimera	90	0.01
Mycobacterium	84	0.01
Coprococcus	78	0.01
Treponema	77	0.01
Altererythrobacter	73	0.01
Cellulomonas	72	0.01
Azotobacter	69	0.01
Gordonia	68	0.01
Novosphingobium	68	0.01
Paenibacillus	67	0.01
Aeromicrobium	66	0.01
Simonsiella	66	0.01
Vasilyevaea	66	0.01
Aeromonas	64	0.01
Hydrogenophilus	62	0.01
Brachybacterium	61	0.01
Chryseobacterium	60	0.01
Halomonas	60	0.01
Brevibacterium	59	0.01
Pseudoxanthomonas	57	0.01
Avibacterium	54	0.01
Fluviicola	54	0.01
Fretibacterium	54	0.01
Collinsella	51	0.01
Pseudokineococcus	50	0.01
Stenotrophomonas	49	0.01
Tannerella	49	0.01
Geodermatophilus	47	0.01
Limnobacter	47	0.01
Klebsiella	46	0.01
Micromonospora	46	0.01
Gaiella	45	0.01
Thalassospira	44	0.01
Aquabacterium	43	0.01
Cronobacter	43	0.01
Brochothrix	41	0.01
Dorea	39	0.005
Janibacter	39	0.005
Ralstonia	38	0.005
Bordetella	37	0.005
Lachnoclostridium	37	0.005
Lysobacter	37	0.005
Shewanella	37	0.005
Xanthomonas	37	0.005
Rhodobacter	36	0.005
Exiguobacterium	35	0.004
Slackia	35	0.004
Aerococcus	34	0.004
Faecalibacterium	34	0.004
Acidovorax	32	0.004
Kaistia	31	0.004
Nocardiopsis	28	0.004
Curvibacter	27	0.003
Geobacillus	27	0.003
Segetibacter	27	0.003
Alloiococcus	26	0.003
Nosocomiicoccus	26	0.003
Pantoea	26	0.003
Agrococcus	25	0.003
Mesorhizobium	25	0.003
Tistrella	24	0.003
Peptoclostridium	23	0.003
Phenylobacterium	23	0.003
Proteus	23	0.003
Aquincola	22	0.003
Caulobacter	22	0.003
Agromyces	21	0.003
Streptomyces	21	0.003
Xanthobacter	21	0.003
Candidatus Aquiluna	20	0.003
Leifsonia	20	0.003
Hymenobacter	19	0.002
Cloacibacterium	18	0.002
Rhodoblastus	18	0.002
Thauera	17	0.002
Chelativorans	16	0.002
Kineococcus	16	0.002
Nesterenkonia	16	0.002
Achromobacter	15	0.002
Enterobacter	15	0.002
Methylophilus	15	0.002
Curtobacterium	14	0.002
Thalassolituus	14	0.002
Anoxybacillus	13	0.002
Opitutus	13	0.002
Phocaeicola	13	0.002
Salmonella	13	0.002
Frischella	12	0.002
Gibbsiella	12	0.002
Lysinibacillus	12	0.002
Methylovorus	12	0.002
Patulibacter	12	0.002
Xenophilus	12	0.002
Micropruina	11	0.001
Moryella	11	0.001
Parabacteroides	11	0.001
Paracraurococcus	11	0.001
Peptoniphilus	11	0.001
Prochlorococcus	11	0.001
Shuttleworthia	11	0.001
Snodgrassella	11	0.001
Starkeya	11	0.001
Ancalomicrobium	10	0.001
Arenimonas	10	0.001
Blastomonas	10	0.001
Bosea	10	0.001
Cardiobacterium	10	0.001
Dermabacter	10	0.001
Planifilum	10	0.001
Rathayibacter	10	0.001
Roseateles	10	0.001

## Sheet: Species
Group Abundances
Species	Reads	%
Helicobacter_pylori	108411	23.41
Prevotella_melaninogenica	34913	7.54
Fusobacterium_periodonticum	20528	4.43
Haemophilus_parainfluenzae	20343	4.39
Rothia_mucilaginosa	17979	3.88
Neisseria_flavescens	17071	3.69
Propionibacterium_acnes	12762	2.76
Helicobacter_cetorum	12406	2.68
Prevotella_nanceiensis	11751	2.54
Streptococcus_salivarius	11652	2.52
Corynebacterium_striatum	8834	1.91
Prevotella_pallens	7682	1.66
Corynebacterium_simulans	7420	1.6
Gemella_sanguinis	6468	1.4
Peptostreptococcus_stomatis	5879	1.27
Porphyromonas_endodontalis	5747	1.24
Gemella_haemolysans	4974	1.07
Prevotella_intermedia	4770	1.03
Streptococcus_pseudopneumoniae	4769	1.03
Streptococcus_australis	4718	1.02
Granulicatella_adiacens	4702	1.02
Veillonella_atypica	4679	1.01
Veillonella_rogosae	4548	0.98
Fusobacterium_nucleatum	4364	0.94
Veillonella_dispar	4289	0.93
Granulicatella_elegans	4211	0.91
Neisseria_perflava	4080	0.88
Moraxella_osloensis	4039	0.87
Dolosigranulum_pigrum	3766	0.81
Parvimonas_micra	3753	0.81
Clostridium_hiranonis	3045	0.66
Actinomyces_odontolyticus	2997	0.65
Actinomyces_graevenitzii	2750	0.59
Veillonella_tobetsuensis	2739	0.59
Lactobacillus_animalis	2460	0.53
Leptotrichia_genomosp.	2390	0.52
Actinobacillus_ureae	2389	0.52
Oribacterium_sinus	2370	0.51
Haemophilus_sputorum	2138	0.46
Prevotella_histicola	1763	0.38
Prevotella_veroralis	1691	0.37
Mannheimia_varigena	1669	0.36
Streptococcus_peroris	1611	0.35
Campylobacter_gracilis	1605	0.35
Neisseria_subflava	1523	0.33
Prevotella_salivae	1467	0.32
Prevotella_copri	1370	0.3
Lactobacillus_iners	1338	0.29
Prevotella_genomosp.	1258	0.27
Streptococcus_sinensis	1224	0.26
Alloprevotella_tannerae	1178	0.25
Prevotella_nigrescens	1144	0.25
Enhydrobacter_aerosaccus	1119	0.24
Actinobacillus_parahaemolyticus	1084	0.23
Arthrobacter_agilis	1048	0.23
Aggregatibacter_segnis	972	0.21
Streptococcus_mitis	964	0.21
Campylobacter_concisus	885	0.19
Weissella_viridescens	874	0.19
Haemophilus_haemolyticus	862	0.19
Streptococcus_sanguinis	861	0.19
Filifactor_alocis	836	0.18
Porphyromonas_gingivalis	832	0.18
Prevotella_scopos	768	0.17
Neisseria_elongata	737	0.16
Porphyromonas_catoniae	718	0.16
Atopobium_parvulum	717	0.15
Prevotella_oris	686	0.15
Eubacterium_sulci	661	0.14
Rothia_dentocariosa	632	0.14
Streptococcus_pneumoniae	620	0.13
Staphylococcus_warneri	619	0.13
Streptococcus_infantis	602	0.13
Stomatobaculum_longum	597	0.13
Bulleidia_moorei	581	0.13
Catonella_morbi	566	0.12
Veillonella_alcalescens	559	0.12
Craurococcus_roseus	542	0.12
Lachnoanaerobaculum_umeaense	538	0.12
Staphylococcus_aureus	534	0.12
Rothia_aeria	524	0.11
Alloprevotella_rava	518	0.11
Turicella_otitidis	515	0.11
Lactobacillus_apodemi	495	0.11
Streptococcus_anginosus	489	0.11
Haemophilus_influenzae	474	0.1
Eubacterium_brachy	463	0.1
Megasphaera_micronuciformis	454	0.1
Corynebacterium_tuberculostearicum	425	0.09
Micrococcus_lylae	419	0.09
Staphylococcus_epidermidis	398	0.09
Peptococcus_sp.	397	0.09
Prevotella_shahii	391	0.08
Streptococcus_cristatus	389	0.08
Veillonella_sp.	387	0.08
[Prevotella]_tannerae	358	0.08
Veillonella_denticariosi	353	0.08
Blastococcus_aggregatus	349	0.08
Streptococcus_intermedius	340	0.07
Streptococcus_gordonii	338	0.07
Acinetobacter_johnsonii	326	0.07
Staphylococcus_hominis	319	0.07
Haemophilus_pittmaniae	317	0.07
Haemophilus_paraphrohaemolyticus	311	0.07
Solobacterium_moorei	311	0.07
Veillonella_parvula	308	0.07
Corynebacterium_propinquum	307	0.07
Streptococcus_parasanguinis	302	0.07
Streptococcus_gallinaceus	288	0.06
Staphylococcus_pasteuri	285	0.06
Actinomyces_naeslundii	266	0.06
Aggregatibacter_aphrophilus	262	0.06
Capnocytophaga_leadbetteri	261	0.06
Asticcacaulis_excentricus	256	0.06
Selenomonas_sp.	252	0.05
Acinetobacter_lwoffii	246	0.05
Bacteroides_fragilis	241	0.05
Zavarzinia_compransoris	222	0.05
Corynebacterium_durum	221	0.05
Actinomyces_viscosus	219	0.05
Mogibacterium_diversum	213	0.05
Rubellimicrobium_aerolatum	210	0.05
Leptotrichia_sp.	204	0.04
Lachnoanaerobaculum_orale	201	0.04
Prevotella_aurantiaca	197	0.04
Fusobacterium_canifelinum	196	0.04
Bacteroides_vulgatus	195	0.04
Actinobacillus_lignieresii	190	0.04
Pseudomonas_aeruginosa	188	0.04
Microbacterium_ginsengisoli	184	0.04
Neisseria_oralis	180	0.04
Butyrivibrio_crossotus	176	0.04
Sphingomonas_sp.	175	0.04
Abiotrophia_defectiva	172	0.04
Propionibacterium_granulosum	167	0.04
Streptococcus_lactarius	158	0.03
Dialister_pneumosintes	157	0.03
Neisseria_sp.	149	0.03
Streptococcus_thermophilus	149	0.03
Escherichia_coli	147	0.03
Rhodococcus_sp.	146	0.03
Gemmiger_formicilis	145	0.03
Sphingomonas_paucimobilis	141	0.03
Kocuria_palustris	130	0.03
Finegoldia_magna	127	0.03
Megasphaera_genomosp.	125	0.03
Pelomonas_puraquae	124	0.03
Otariodibacter_oris	121	0.03
Oribacterium_parvum	120	0.03
Lachnoanaerobaculum_sp.	119	0.03
Clostridium_mayombei	114	0.02
Mycoplasma_salivarium	114	0.02
Capnocytophaga_gingivalis	113	0.02
Cellvibrio_mixtus	113	0.02
Paracoccus_tibetensis	112	0.02
Dialister_invisus	108	0.02
Lactobacillus_gasseri	106	0.02
Atopobium_sp.	105	0.02
Cellvibrio_gandavensis	105	0.02
Gemella_morbillorum	105	0.02
Rhodococcus_corynebacterioides	103	0.02
Bergeyella_sp.	102	0.02
Staphylococcus_capitis	102	0.02
Haemophilus_parahaemolyticus	99	0.02
Kocuria_rhizophila	96	0.02
Corynebacterium_pseudodiphtheriticum	94	0.02
Corynebacterium_accolens	93	0.02
Paracoccus_marinus	93	0.02
Prevotella_maculosa	93	0.02
Pseudomonas_sp.	92	0.02
Diaphorobacter_oryzae	91	0.02
Arthrobacter_russicus	89	0.02
Clostridium_sp.	89	0.02
Corynebacterium_matruchotii	87	0.02
Staphylococcus_jettensis	85	0.02
Streptococcus_caballi	84	0.02
Corynebacterium_sp.	83	0.02
Anaerococcus_octavius	82	0.02
Flavobacterium_hauense	82	0.02
Mycoplasma_faucium	82	0.02
Prevotella_denticola	80	0.02
Sphingomonas_molluscorum	79	0.02
Streptococcus_equinus	79	0.02
Coprococcus_eutactus	78	0.02
Neisseria_cinerea	78	0.02
Campylobacter_curvus	76	0.02
Prevotella_pleuritidis	76	0.02
Ruminococcus_bromii	76	0.02
Atopobium_rimae	75	0.02
Streptococcus_merionis	75	0.02
Pseudomonas_azotifigens	72	0.02
Cellvibrio_japonicus	71	0.02
Azotobacter_armeniacus	69	0.01
Streptococcus_oralis	69	0.01
Eubacterium_saphenum	68	0.01
Prevotella_baroniae	67	0.01
Corynebacterium_appendicis	66	0.01
Vasilyevaea_enhydra	66	0.01
Leuconostoc_carnosum	65	0.01
Eubacterium_nodatum	64	0.01
Acinetobacter_ursingii	63	0.01
Enterococcus_faecium	63	0.01
Selenomonas_genomosp.	63	0.01
Rhizobium_pusense	61	0.01
Haemophilus_sp.	60	0.01
Lactococcus_lactis	59	0.01
Massilia_sp.	59	0.01
Blastococcus_jejuensis	58	0.01
Enterococcus_cecorum	57	0.01
Eubacterium_eligens	57	0.01
Aeromicrobium_erythreum	56	0.01
Blastococcus_saxobsidens	56	0.01
Neisseria_animaloris	55	0.01
Streptococcus_constellatus	55	0.01
Neisseria_animalis	54	0.01
Prevotella_heparinolytica	54	0.01
Collinsella_aerofaciens	51	0.01
Eubacterium_yurii	51	0.01
Herbaspirillum_sp.	51	0.01
Leptotrichia_trevisanii	51	0.01
Sphingobium_olei	51	0.01
Ruminococcus_torques	94	0.02
Sphingomonas_wittichii	50	0.01
Stenotrophomonas_chelatiphaga	49	0.01
Mogibacterium_timidum	48	0.01
Rheinheimera_sp.	48	0.01
Sphingomonas_ginsengisoli	48	0.01
Gemella_bergeri	47	0.01
Limnobacter_thiooxidans	47	0.01
Oribacterium_sp.	47	0.01
Pseudoxanthomonas_mexicana	47	0.01
Corynebacterium_mucifaciens	46	0.01
Eubacterium_infirmum	46	0.01
Micromonospora_sp.	46	0.01
Rhodococcus_kroppenstedtii	46	0.01
[Ruminococcus]_gnavus	46	0.01
Selenomonas_sputigena	45	0.01
Aquabacterium_parvum	43	0.01
Cronobacter_turicensis	43	0.01
Massilia_aurea	43	0.01
Campylobacter_showae	42	0.01
Enterococcus_faecalis	42	0.01
Acinetobacter_baumannii	41	0.01
Brochothrix_thermosphacta	41	0.01
Hydrogenophilus_thermoluteolus	41	0.01
Selenomonas_dianae	41	0.01
Corynebacterium_jeikeium	40	0.01
Prevotella_buccalis	40	0.01
Dorea_longicatena	39	0.01
Janibacter_terrae	39	0.01
Altererythrobacter_sp.	38	0.01
Clostridium_paraputrificum	38	0.01
Haemophilus_aegyptius	38	0.01
Ralstonia_mannitolilytica	38	0.01
Actinomyces_sp.	37	0.01
Bordetella_petrii	37	0.01
Brevibacterium_casei	36	0.01
Pseudomonas_borbori	36	0.01
Rhodobacter_sp.	36	0.01
Sphingomonas_sanxanigenens	36	0.01
Altererythrobacter_epoxidivorans	35	0.01
Geodermatophilus_terrae	35	0.01
Prevotella_multiformis	35	0.01
Aerococcus_urinaeequi	34	0.01
Faecalibacterium_prausnitzii	34	0.01
Kingella_denitrificans	34	0.01
Klebsiella_pneumoniae	32	0.01
Fusobacterium_sp.	31	0.01
Novosphingobium_aquaticum	31	0.01
Treponema_sp.	31	0.01
Microbacterium_sp.	29	0.01
Avibacterium_paragallinarum	28	0.01
Brevundimonas_staleyi	28	0.01
Curvibacter_sp.	27	0.01
Alloiococcus_otitis	26	0.01
Avibacterium_gallinarum	26	0.01
Methylobacterium_variabile	26	0.01
Nosocomiicoccus_ampullae	26	0.01
Paenibacillus_sp.	26	0.01
Prevotella_timonensis	26	0.01
Mesorhizobium_chacoense	25	0.01
Neisseria_bacilliformis	25	0.01
Novosphingobium_tardaugens	25	0.01
Corynebacterium_amycolatum	24	0.01
Modestobacter_versicolor	24	0.01
Bacillus_decisifrondis	23	0
Bacteroides_dorei	23	0
Capnocytophaga_sp.	23	0
Proteus_mirabilis	23	0
Ruminococcus_gauvreauii	23	0
Slackia_sp.	23	0
Bacteroides_heparinolyticus	22	0
Cellulomonas_hominis	22	0
Paenibacillus_castaneae	22	0
Roseomonas_mucosa	22	0
Treponema_amylovorum	22	0
Agromyces_neolithicus	21	0
Bradyrhizobium_sp.	21	0
Helicobacter_sp.	21	0
Hydrogenophilus_hirschii	21	0
Streptomyces_thermoatroviridis	21	0
Candidatus Aquiluna_rubra	20	0
Helicobacter_suis	20	0
Sphingomonas_hankookensis	20	0
Cloacibacterium_normanense	18	0
Corynebacterium_pilbarense	18	0
Corynebacterium_ureicelerivorans	18	0
Rhodoblastus_sphagnicola	18	0
Sphingomonas_astaxanthinifaciens	18	0
Staphylococcus_auricularis	17	0
Thauera_sp.	17	0
Kineococcus_glutinatus	16	0
Nesterenkonia_aethiopica	16	0
Nocardioides_sp.	16	0
Paracoccus_yeei	16	0
Achromobacter_spanius	15	0
Corynebacterium_lipophiloflavum	15	0
Enterobacter_ludwigii	15	0
Enterococcus_saccharolyticus	15	0
Methylophilus_leisingeri	15	0
Neisseria_polysaccharea	15	0
Peptostreptococcus_anaerobius	15	0
Sphingomonas_mali	15	0
Corynebacterium_tuscaniense	14	0
Geobacillus_stearothermophilus	14	0
Klebsiella_variicola	14	0
Lactococcus_chungangensis	14	0
Massilia_namucuonensis	14	0
Sphingobium_yanoikuyae	14	0
Actinomyces_lingnae	13	0
Bulleidia_extructa	13	0
Kocuria_turfanensis	13	0
Leptotrichia_hongkongensis	13	0
Leuconostoc_mesenteroides	13	0
Phocaeicola_abscessus	13	0
Salmonella_enterica	13	0
Sphingobium_xenophagum	13	0
Staphylococcus_haemolyticus	13	0
Cellvibrio_ostraviensis	12	0
Geodermatophilus_taihuensis	12	0
Gibbsiella_quercinecans	12	0
Modestobacter_multiseptatus	12	0
Mogibacterium_pumilum	12	0
Novosphingobium_sediminicola	12	0
Prevotella_falsenii	12	0
Slackia_exigua	12	0
Sphingomonas_mucosissima	12	0
Staphylococcus_saccharolyticus	12	0
Xenophilus_sp.	12	0
Aggregatibacter_sp.	11	0
Bacillus_niacini	11	0
Campylobacter_sp.	11	0
Exiguobacterium_mexicanum	11	0
Methylobacterium_bullatum	11	0
Micropruina_glycogenica	11	0
Moryella_indoligenes	11	0
Parabacteroides_merdae	11	0
Paracraurococcus_ruber	11	0
Prevotella_dentalis	11	0
Rhizobium_cellulosilyticum	11	0
Roseomonas_vinacea	11	0
Ruminococcus_sp.	11	0
Shuttleworthia_satelles	11	0
Simonsiella_muelleri	11	0
Sphingomonas_kaistensis	11	0
Staphylococcus_equorum	11	0
Starkeya_koreensis	11	0
Tannerella_sp.	11	0
Actinomyces_oris	10	0
Aeromicrobium_ponti	10	0
Bacteroides_uniformis	10	0
Bifidobacterium_adolescentis	10	0
Capnocytophaga_granulosa	10	0
Capnocytophaga_sputigena	10	0
Cardiobacterium_valvarum	10	0
Corynebacterium_kroppenstedtii	10	0
Dermabacter_hominis	10	0
Escherichia_vulneris	10	0
Eubacterium_hadrum	10	0
Eubacterium_hallii	10	0
Lautropia_sp.	10	0
Lysobacter_soli	10	0
Methylobacterium_aerolatum	10	0
Microbacterium_aurum	10	0
Phenylobacterium_immobile	10	0
Prevotella_buccae	10	0
Pseudoxanthomonas_taiwanensis	10	0
Rathayibacter_caricis	10	0
Rhodococcus_coprophilus	10	0
Sphingobium_herbicidovorans	10	0
Sphingobium_sufflavum	10	0
