# Supplementary material for: Characterization of the Gastric Antrum Microbiome in Helicobacter pylori-Negative Individuals: Insights from a Greek Population Using 16S rRNA Next-Generation Sequencing
Source: Pathogens. 2026 Mar 6;15(3):290. doi: 10.3390/pathogens15030290 (PMC13029027; doi:10.3390/pathogens15030290)
Supplement: Supplementary file 1 [file pathogens-15-00290-s001.zip › KAVVADA_species_otu per sample.xlsx]

## Sheet: species_otu_table_without_DUPLI
	S17	S20	S15	S14	S10	S22	S13	S28	S24
Helicobacter_pylori	13	34	35	12	108233	0	0	0	84
Prevotella_melaninogenica	40	6430	1706	2130	775	3842	13470	5739	781
Fusobacterium_periodonticum	0	14666	486	774	0	613	2827	1063	99
Haemophilus_parainfluenzae	741	3691	2831	1280	191	3782	3920	3447	460
Rothia_mucilaginosa	197	2479	3441	859	1409	5948	2447	432	767
Neisseria_flavescens	0	3846	211	1688	0	900	87	10299	40
Propionibacterium_acnes	2256	1358	455	376	31	60	660	3713	3853
Helicobacter_cetorum	0	0	0	0	12396	0	10	0	0
Prevotella_nanceiensis	0	1161	498	150	0	5010	759	4076	97
Streptococcus_salivarius	11	112	3161	2958	647	635	1153	589	2386
Corynebacterium_striatum	8834	0	0	0	0	0	0	0	0
Prevotella_pallens	18	1933	1532	431	65	0	2320	1051	332
Corynebacterium_simulans	7420	0	0	0	0	0	0	0	0
Gemella_sanguinis	0	258	523	359	204	3212	1469	185	258
Peptostreptococcus_stomatis	0	1671	318	658	0	2046	881	60	245
Porphyromonas_endodontalis	11	4851	0	89	0	684	36	12	64
Gemella_haemolysans	0	78	202	313	40	1863	510	868	1100
Prevotella_intermedia	0	1647	0	160	0	2843	10	11	99
Streptococcus_pseudopneumoniae	246	57	122	67	187	3434	369	53	234
Streptococcus_australis	59	34	1490	165	230	754	1589	0	397
Granulicatella_adiacens	91	107	1382	693	225	1074	610	307	213
Veillonella_atypica	24	1039	935	39	315	177	656	709	785
Veillonella_rogosae	0	362	555	560	0	290	1875	816	90
Fusobacterium_nucleatum	84	2876	63	128	0	541	238	311	123
Veillonella_dispar	0	747	629	185	106	84	491	1861	186
Granulicatella_elegans	10	85	555	671	74	1718	246	680	172
Neisseria_perflava	0	30	951	0	155	0	2168	715	61
Moraxella_osloensis	4039	0	0	0	0	0	0	0	0
Dolosigranulum_pigrum	1063	0	390	851	0	0	773	548	141
Parvimonas_micra	0	1378	13	40	0	2278	34	0	10
Clostridium_hiranonis	28	0	0	3017	0	0	0	0	0
Actinomyces_odontolyticus	0	320	287	112	37	58	1619	453	111
Actinomyces_graevenitzii	0	0	68	0	24	0	2481	124	53
Veillonella_tobetsuensis	0	264	65	205	0	103	1565	527	10
Lactobacillus_animalis	0	0	0	2460	0	0	0	0	0
Leptotrichia_genomosp.	0	0	539	25	0	0	1780	0	46
Actinobacillus_ureae	0	0	0	1502	0	744	27	106	10
Oribacterium_sinus	0	1014	188	178	0	191	603	89	107
Haemophilus_sputorum	47	0	191	857	0	12	147	840	44
Prevotella_histicola	45	58	382	117	253	64	10	245	589
Prevotella_veroralis	48	413	128	0	199	538	0	286	79
Mannheimia_varigena	78	196	332	526	0	288	45	101	103
Streptococcus_peroris	32	66	791	71	194	84	38	63	272
Campylobacter_gracilis	0	1439	0	0	0	40	0	126	0
Neisseria_subflava	17	1126	0	0	0	0	341	11	28
Prevotella_salivae	0	432	209	0	153	37	156	10	470
Prevotella_copri	12	0	358	0	58	14	913	0	15
Lactobacillus_iners	113	44	77	273	0	0	142	28	661
Prevotella_genomosp.	0	786	0	11	0	461	0	0	0
Streptococcus_sinensis	0	96	678	0	59	47	0	56	288
Alloprevotella_tannerae	0	192	0	265	23	10	622	44	22
Prevotella_nigrescens	0	336	28	0	23	526	0	88	143
Enhydrobacter_aerosaccus	842	0	33	50	0	0	0	0	194
Actinobacillus_parahaemolyticus	19	0	0	764	0	0	0	301	0
Arthrobacter_agilis	0	0	0	0	0	0	0	1048	0
Aggregatibacter_segnis	0	613	22	134	0	111	0	50	42
Streptococcus_mitis	62	15	316	182	65	59	187	67	11
Campylobacter_concisus	10	266	160	69	35	21	312	0	12
Weissella_viridescens	674	0	0	11	37	0	92	0	60
Haemophilus_haemolyticus	0	0	0	14	0	0	28	789	31
Streptococcus_sanguinis	125	29	0	0	0	448	53	111	95
Filifactor_alocis	0	277	0	24	0	444	0	0	91
Porphyromonas_gingivalis	0	328	0	247	0	257	0	0	0
Prevotella_scopos	0	405	31	83	12	12	120	24	81
Neisseria_elongata	52	685	0	0	0	0	0	0	0
Porphyromonas_catoniae	0	273	0	32	0	70	22	321	0
Atopobium_parvulum	0	212	137	0	10	11	309	0	38
Prevotella_oris	0	14	12	11	148	301	0	32	168
Eubacterium_sulci	0	35	178	137	0	0	297	14	0
Rothia_dentocariosa	219	83	52	0	44	108	13	0	113
Streptococcus_pneumoniae	10	31	131	30	27	163	200	0	28
Staphylococcus_warneri	587	0	0	0	0	0	0	0	32
Streptococcus_infantis	23	0	175	65	0	12	315	0	12
Stomatobaculum_longum	0	162	29	0	0	0	348	27	31
Bulleidia_moorei	0	74	0	31	0	0	386	0	90
Catonella_morbi	0	197	0	13	0	69	73	214	0
Veillonella_alcalescens	75	214	30	39	0	0	14	55	132
Craurococcus_roseus	13	0	529	0	0	0	0	0	0
Lachnoanaerobaculum_umeaense	0	56	21	28	0	53	342	0	38
Staphylococcus_aureus	0	0	0	0	0	520	14	0	0
Rothia_aeria	134	0	0	0	0	21	27	342	0
Alloprevotella_rava	0	161	0	0	0	116	0	168	73
Turicella_otitidis	80	80	0	31	0	0	12	0	312
Lactobacillus_apodemi	14	0	0	481	0	0	0	0	0
Streptococcus_anginosus	0	0	12	0	0	477	0	0	0
Haemophilus_influenzae	0	0	0	0	0	0	0	474	0
Eubacterium_brachy	0	0	0	0	0	447	16	0	0
Megasphaera_micronuciformis	0	242	0	10	0	0	137	0	65
Corynebacterium_tuberculostearicum	133	0	14	11	0	0	23	31	213
Micrococcus_lylae	118	144	29	0	0	0	0	0	128
Staphylococcus_epidermidis	289	14	0	0	0	0	11	0	84
Peptococcus_sp.	0	140	0	51	0	206	0	0	0
Prevotella_shahii	0	0	92	0	0	0	139	148	12
Streptococcus_cristatus	0	20	0	0	0	369	0	0	0
Veillonella_sp.	39	0	0	18	0	0	0	330	0
Prevotella_tannerae	0	33	0	43	0	0	224	58	0
Veillonella_denticariosi	0	31	127	53	32	0	78	0	32
Blastococcus_aggregatus	57	0	14	0	0	0	278	0	0
Streptococcus_intermedius	0	23	0	0	0	300	0	0	17
Streptococcus_gordonii	33	0	0	0	0	228	0	0	77
Acinetobacter_johnsonii	133	15	0	0	0	0	0	12	166
Staphylococcus_hominis	87	0	11	12	0	0	0	65	144
Haemophilus_pittmaniae	0	0	0	33	0	201	10	27	46
Haemophilus_paraphrohaemolyticus	12	0	0	299	0	0	0	0	0
Solobacterium_moorei	0	0	22	10	0	0	279	0	0
Veillonella_parvula	0	0	0	11	0	12	254	31	0
Corynebacterium_propinquum	175	0	13	52	0	0	67	0	0
Streptococcus_parasanguinis	0	0	204	10	29	0	59	0	0
Streptococcus_gallinaceus	0	0	0	0	0	0	76	212	0
Staphylococcus_pasteuri	285	0	0	0	0	0	0	0	0
Actinomyces_naeslundii	132	10	0	27	0	28	0	57	12
Aggregatibacter_aphrophilus	0	185	0	0	0	12	0	65	0
Capnocytophaga_leadbetteri	0	157	21	0	0	0	64	0	19
Asticcacaulis_excentricus	0	0	0	0	0	0	0	83	173
Selenomonas_sp.	0	79	10	15	0	0	12	136	0
Acinetobacter_lwoffii	61	0	0	0	0	0	58	0	127
Bacteroides_fragilis	0	0	0	111	0	0	0	58	72
Zavarzinia_compransoris	0	0	0	222	0	0	0	0	0
Corynebacterium_durum	82	75	0	0	0	64	0	0	0
Actinomyces_viscosus	144	0	0	0	0	0	0	0	75
Mogibacterium_diversum	0	27	0	0	0	19	167	0	0
Rubellimicrobium_aerolatum	0	0	200	0	0	0	0	0	10
Leptotrichia_sp.	0	12	31	16	0	0	80	28	37
Lachnoanaerobaculum_orale	0	12	24	0	13	34	10	0	108
Prevotella_aurantiaca	0	59	0	101	0	0	0	37	0
Fusobacterium_canifelinum	0	165	0	0	0	19	12	0	0
Bacteroides_vulgatus	0	0	0	158	0	0	0	0	37
Actinobacillus_lignieresii	0	0	0	166	0	24	0	0	0
Pseudomonas_aeruginosa	188	0	0	0	0	0	0	0	0
Microbacterium_ginsengisoli	55	0	17	91	0	0	21	0	0
Neisseria_oralis	0	0	0	11	17	152	0	0	0
Butyrivibrio_crossotus	0	0	0	176	0	0	0	0	0
Sphingomonas_sp.	116	0	15	10	0	0	0	0	34
Abiotrophia_defectiva	13	0	0	0	0	84	0	31	44
Propionibacterium_granulosum	16	13	0	0	0	0	15	0	123
Streptococcus_lactarius	0	103	0	0	0	55	0	0	0
Dialister_pneumosintes	11	87	0	21	0	25	0	13	0
Streptococcus_thermophilus	32	0	0	48	0	0	0	0	69
Neisseria_sp.	0	0	0	0	0	0	0	149	0
Escherichia_coli	0	0	0	134	0	0	0	0	13
Rhodococcus_sp.	0	0	0	0	0	0	0	146	0
Gemmiger_formicilis	0	0	0	0	0	0	0	109	36
Sphingomonas_paucimobilis	0	51	0	0	0	0	0	0	90
Kocuria_palustris	78	0	0	52	0	0	0	0	0
Finegoldia_magna	59	0	0	0	0	0	0	0	68
Megasphaera_genomosp.	0	76	49	0	0	0	0	0	0
Pelomonas_puraquae	0	0	0	15	0	0	0	0	109
Otariodibacter_oris	0	0	0	0	0	0	0	0	121
Oribacterium_parvum	0	32	28	0	0	0	46	14	0
Lachnoanaerobaculum_sp.	0	10	0	0	0	11	98	0	0
Mycoplasma_salivarium	101	0	0	0	0	0	0	0	13
Clostridium_mayombei	0	0	0	114	0	0	0	0	0
Capnocytophaga_gingivalis	10	0	39	0	0	0	64	0	0
Cellvibrio_mixtus	0	0	0	0	0	0	0	113	0
Paracoccus_tibetensis	0	32	13	0	0	0	0	0	67
Dialister_invisus	0	49	0	19	0	0	0	40	0
Lactobacillus_gasseri	45	0	0	47	0	0	14	0	0
Cellvibrio_gandavensis	0	0	0	0	0	0	0	77	28
Gemella_morbillorum	0	47	0	0	0	58	0	0	0
Atopobium_sp.	0	0	11	0	0	0	94	0	0
Rhodococcus_corynebacterioides	0	0	0	49	0	0	0	0	54
Bergeyella_sp.	0	0	0	57	0	0	23	0	22
Staphylococcus_capitis	0	0	10	0	0	0	0	0	92
Haemophilus_parahaemolyticus	0	0	0	0	0	0	0	99	0
Kocuria_rhizophila	51	0	0	10	0	0	13	0	22
Corynebacterium_pseudodiphtheriticum	0	0	0	0	0	0	49	0	45
Corynebacterium_accolens	14	0	0	0	0	0	0	30	49
Prevotella_maculosa	0	0	0	0	0	30	0	63	0
Paracoccus_marinus	0	0	0	41	0	0	0	0	52
Pseudomonas_sp.	33	0	0	0	0	0	0	59	0
Diaphorobacter_oryzae	0	0	0	0	0	0	0	0	91
Clostridium_sp.	89	0	0	0	0	0	0	0	0
Arthrobacter_russicus	0	0	0	0	0	0	0	46	43
Corynebacterium_matruchotii	0	0	0	0	0	37	0	25	25
Staphylococcus_jettensis	0	0	0	0	0	0	0	0	85
Streptococcus_caballi	0	11	0	0	0	0	0	73	0
Corynebacterium_sp.	36	0	10	0	0	0	0	0	37
Flavobacterium_hauense	0	0	0	82	0	0	0	0	0
Anaerococcus_octavius	11	10	0	0	0	0	0	15	46
Mycoplasma_faucium	0	0	0	0	0	0	0	82	0
Prevotella_denticola	0	22	0	0	0	12	0	46	0
Sphingomonas_molluscorum	12	0	0	67	0	0	0	0	0
Streptococcus_equinus	0	0	0	0	0	79	0	0	0
Coprococcus_eutactus	0	0	78	0	0	0	0	0	0
Neisseria_cinerea	0	0	15	21	0	0	42	0	0
Campylobacter_curvus	0	76	0	0	0	0	0	0	0
Ruminococcus_bromii	0	0	0	76	0	0	0	0	0
Prevotella_pleuritidis	0	0	22	0	0	0	0	0	54
Streptococcus_merionis	0	0	0	0	0	75	0	0	0
Atopobium_rimae	0	10	0	0	0	20	0	0	45
Pseudomonas_azotifigens	61	0	0	0	0	0	0	0	11
Cellvibrio_japonicus	0	0	0	0	0	0	0	0	71
Azotobacter_armeniacus	58	0	0	0	0	0	0	0	11
Streptococcus_oralis	25	10	0	34	0	0	0	0	0
Eubacterium_saphenum	0	0	0	0	0	68	0	0	0
Prevotella_baroniae	0	20	0	0	0	47	0	0	0
Corynebacterium_appendicis	0	0	0	0	0	0	0	0	66
Vasilyevaea_enhydra	0	22	0	0	0	0	0	0	44
Leuconostoc_carnosum	0	0	0	0	0	0	0	55	10
Eubacterium_nodatum	0	0	0	15	0	49	0	0	0
Selenomonas_genomosp.	0	0	0	12	0	0	0	0	51
Enterococcus_faecium	63	0	0	0	0	0	0	0	0
Acinetobacter_ursingii	63	0	0	0	0	0	0	0	0
Rhizobium_pusense	0	0	0	0	0	0	0	0	61
Haemophilus_sp.	0	0	0	0	0	0	0	60	0
Lactococcus_lactis	29	0	0	30	0	0	0	0	0
Massilia_sp.	0	0	0	0	0	0	0	0	59
Blastococcus_jejuensis	0	0	0	0	0	0	58	0	0
Enterococcus_cecorum	0	0	0	0	0	0	15	0	42
Eubacterium_eligens	33	0	24	0	0	0	0	0	0
Blastococcus_saxobsidens	0	0	16	0	0	0	40	0	0
Aeromicrobium_erythreum	0	0	0	0	0	0	0	0	56
Neisseria_animaloris	0	22	0	0	0	0	0	33	0
Streptococcus_constellatus	0	0	0	0	0	0	0	0	55
Neisseria_animalis	0	54	0	0	0	0	0	0	0
Prevotella_heparinolytica	0	0	0	0	0	54	0	0	0
Leptotrichia_trevisanii	0	0	0	0	0	0	0	0	51
Eubacterium_yurii	10	41	0	0	0	0	0	0	0
Sphingobium_olei	0	0	0	0	0	0	0	51	0
Collinsella_aerofaciens	0	0	0	0	0	0	0	0	51
Herbaspirillum_sp.	0	0	0	0	0	0	0	0	51
Sphingomonas_wittichii	0	0	0	0	0	0	0	0	50
Stenotrophomonas_chelatiphaga	0	0	0	0	0	0	0	0	49
Sphingomonas_ginsengisoli	0	0	48	0	0	0	0	0	0
Rheinheimera_sp.	0	0	0	0	0	0	0	0	48
Mogibacterium_timidum	0	0	0	0	0	48	0	0	0
Gemella_bergeri	0	0	0	0	0	0	0	47	0
Limnobacter_thiooxidans	0	0	0	0	0	0	0	0	47
Oribacterium_sp.	0	47	0	0	0	0	0	0	0
Pseudoxanthomonas_mexicana	0	0	0	0	0	0	0	14	33
Corynebacterium_mucifaciens	0	0	0	0	0	0	0	0	46
Micromonospora_sp.	0	0	0	0	0	0	0	0	46
Rhodococcus_kroppenstedtii	0	0	0	46	0	0	0	0	0
Ruminococcus_gnavus	0	0	0	0	0	0	0	46	0
Eubacterium_infirmum	0	0	0	0	0	46	0	0	0
Selenomonas_sputigena	0	12	21	0	0	12	0	0	0
Aquabacterium_parvum	0	0	0	0	0	0	0	0	43
Cronobacter_turicensis	0	0	0	43	0	0	0	0	0
Massilia_aurea	0	0	0	0	0	0	0	0	43
Enterococcus_faecalis	0	0	0	0	0	0	0	0	42
Campylobacter_showae	0	42	0	0	0	0	0	0	0
Acinetobacter_baumannii	41	0	0	0	0	0	0	0	0
Selenomonas_dianae	0	0	0	0	0	0	0	0	41
Brochothrix_thermosphacta	0	0	0	0	0	0	11	0	30
Hydrogenophilus_thermoluteolus	0	0	10	0	0	0	0	0	31
Corynebacterium_jeikeium	0	40	0	0	0	0	0	0	0
Prevotella_buccalis	0	0	0	0	0	0	0	0	40
Janibacter_terrae	0	0	0	39	0	0	0	0	0
Dorea_longicatena	0	27	0	12	0	0	0	0	0
Ralstonia_mannitolilytica	0	0	0	0	0	0	0	0	38
Altererythrobacter_sp.	0	0	38	0	0	0	0	0	0
Haemophilus_aegyptius	0	0	0	0	0	20	0	18	0
Clostridium_paraputrificum	0	0	0	0	0	0	0	0	38
Bordetella_petrii	0	0	0	0	0	0	0	0	37
Actinomyces_sp.	10	0	0	0	0	0	0	0	27
Rhodobacter_sp.	0	12	0	0	0	0	0	0	24
Brevibacterium_casei	0	0	0	36	0	0	0	0	0
Sphingomonas_sanxanigenens	0	0	0	0	0	0	0	0	36
Pseudomonas_borbori	12	0	24	0	0	0	0	0	0
Prevotella_multiformis	0	0	0	0	0	0	0	0	35
Altererythrobacter_epoxidivorans	0	0	35	0	0	0	0	0	0
Geodermatophilus_terrae	0	0	0	35	0	0	0	0	0
Faecalibacterium_prausnitzii	0	0	10	24	0	0	0	0	0
Kingella_denitrificans	0	22	0	0	0	12	0	0	0
Aerococcus_urinaeequi	34	0	0	0	0	0	0	0	0
Klebsiella_pneumoniae	16	0	0	0	0	0	0	0	16
Fusobacterium_sp.	0	0	0	0	0	0	0	31	0
Treponema_sp.	0	0	0	0	0	0	0	31	0
Novosphingobium_aquaticum	0	0	0	0	0	0	0	0	31
Microbacterium_sp.	0	0	0	0	0	0	0	0	29
Brevundimonas_staleyi	0	0	0	0	0	0	0	28	0
Avibacterium_paragallinarum	0	0	0	0	0	0	0	0	28
Curvibacter_sp.	0	0	0	0	0	0	0	0	27
Prevotella_timonensis	0	0	0	0	0	0	0	26	0
Methylobacterium_variabile	0	0	0	12	0	0	14	0	0
Avibacterium_gallinarum	0	0	0	26	0	0	0	0	0
Nosocomiicoccus_ampullae	26	0	0	0	0	0	0	0	0
Paenibacillus_sp.	0	0	0	0	0	0	0	0	26
Alloiococcus_otitis	0	0	0	0	0	0	0	0	26
Mesorhizobium_chacoense	0	0	0	25	0	0	0	0	0
Novosphingobium_tardaugens	0	0	25	0	0	0	0	0	0
Neisseria_bacilliformis	11	0	0	14	0	0	0	0	0
Corynebacterium_amycolatum	0	0	0	0	0	0	0	24	0
Modestobacter_versicolor	24	0	0	0	0	0	0	0	0
Proteus_mirabilis	11	0	0	0	0	0	0	0	12
Slackia_sp.	0	0	0	0	0	23	0	0	0
Bacillus_decisifrondis	10	0	0	0	0	0	13	0	0
Capnocytophaga_sp.	0	23	0	0	0	0	0	0	0
Ruminococcus_gauvreauii	0	0	23	0	0	0	0	0	0
Bacteroides_dorei	0	11	0	0	0	0	0	12	0
Treponema_amylovorum	0	10	0	0	0	12	0	0	0
Paenibacillus_castaneae	22	0	0	0	0	0	0	0	0
Bacteroides_heparinolyticus	0	0	0	0	0	22	0	0	0
Cellulomonas_hominis	22	0	0	0	0	0	0	0	0
Roseomonas_mucosa	0	0	0	22	0	0	0	0	0
Agromyces_neolithicus	0	0	0	21	0	0	0	0	0
Helicobacter_sp.	0	0	0	0	21	0	0	0	0
Bradyrhizobium_sp.	0	0	0	11	0	0	10	0	0
Streptomyces_thermoatroviridis	21	0	0	0	0	0	0	0	0
Hydrogenophilus_hirschii	0	0	0	0	0	0	21	0	0
Helicobacter_suis	0	0	0	0	20	0	0	0	0
Sphingomonas_hankookensis	0	10	10	0	0	0	0	0	0
Candidatus Aquiluna_rubra	0	0	0	0	0	0	20	0	0
Corynebacterium_ureicelerivorans	18	0	0	0	0	0	0	0	0
Rhodoblastus_sphagnicola	18	0	0	0	0	0	0	0	0
Sphingomonas_astaxanthinifaciens	18	0	0	0	0	0	0	0	0
Cloacibacterium_normanense	0	0	0	0	0	0	0	0	18
Corynebacterium_pilbarense	0	0	0	0	0	0	0	0	18
Thauera_sp.	0	0	0	0	0	0	0	0	17
Staphylococcus_auricularis	0	0	0	0	0	0	0	0	17
Paracoccus_yeei	16	0	0	0	0	0	0	0	0
Kineococcus_glutinatus	0	16	0	0	0	0	0	0	0
Nocardioides_sp.	16	0	0	0	0	0	0	0	0
Nesterenkonia_aethiopica	0	0	16	0	0	0	0	0	0
Sphingomonas_mali	0	0	0	0	0	0	0	0	15
Methylophilus_leisingeri	0	15	0	0	0	0	0	0	0
Peptostreptococcus_anaerobius	0	15	0	0	0	0	0	0	0
Neisseria_polysaccharea	15	0	0	0	0	0	0	0	0
Enterococcus_saccharolyticus	15	0	0	0	0	0	0	0	0
Corynebacterium_lipophiloflavum	15	0	0	0	0	0	0	0	0
Enterobacter_ludwigii	0	15	0	0	0	0	0	0	0
Achromobacter_spanius	0	0	0	0	0	0	0	0	15
Corynebacterium_tuscaniense	14	0	0	0	0	0	0	0	0
Geobacillus_stearothermophilus	0	0	14	0	0	0	0	0	0
Klebsiella_variicola	0	0	0	0	0	0	0	0	14
Massilia_namucuonensis	14	0	0	0	0	0	0	0	0
Lactococcus_chungangensis	0	0	0	0	0	0	0	0	14
Sphingobium_yanoikuyae	0	0	0	14	0	0	0	0	0
Phocaeicola_abscessus	13	0	0	0	0	0	0	0	0
Leptotrichia_hongkongensis	0	0	0	0	0	0	0	13	0
Staphylococcus_haemolyticus	13	0	0	0	0	0	0	0	0
Leuconostoc_mesenteroides	13	0	0	0	0	0	0	0	0
Sphingobium_xenophagum	0	13	0	0	0	0	0	0	0
Kocuria_turfanensis	13	0	0	0	0	0	0	0	0
Bulleidia_extructa	0	0	0	0	0	13	0	0	0
Actinomyces_lingnae	0	0	0	0	0	0	13	0	0
Salmonella_enterica	0	13	0	0	0	0	0	0	0
Modestobacter_multiseptatus	12	0	0	0	0	0	0	0	0
Gibbsiella_quercinecans	12	0	0	0	0	0	0	0	0
Geodermatophilus_taihuensis	0	0	0	12	0	0	0	0	0
Cellvibrio_ostraviensis	0	0	0	0	0	0	0	0	12
Staphylococcus_saccharolyticus	12	0	0	0	0	0	0	0	0
Prevotella_falsenii	0	12	0	0	0	0	0	0	0
Slackia_exigua	0	12	0	0	0	0	0	0	0
Novosphingobium_sediminicola	0	0	0	0	0	0	0	12	0
Sphingomonas_mucosissima	12	0	0	0	0	0	0	0	0
Xenophilus_sp.	0	0	0	0	0	0	0	0	12
Mogibacterium_pumilum	0	0	0	0	0	12	0	0	0
Campylobacter_sp.	0	0	11	0	0	0	0	0	0
Methylobacterium_bullatum	0	0	0	11	0	0	0	0	0
Rhizobium_cellulosilyticum	0	0	0	0	0	0	11	0	0
Prevotella_dentalis	0	11	0	0	0	0	0	0	0
Tannerella_sp.	0	0	0	0	0	0	0	0	11
Paracraurococcus_ruber	0	0	0	0	0	0	0	11	0
Ruminococcus_sp.	0	0	0	0	0	0	0	0	11
Exiguobacterium_mexicanum	0	0	0	0	0	0	0	0	11
Parabacteroides_merdae	0	0	0	11	0	0	0	0	0
Simonsiella_muelleri	0	11	0	0	0	0	0	0	0
Sphingomonas_kaistensis	0	0	0	11	0	0	0	0	0
Shuttleworthia_satelles	0	0	0	0	0	11	0	0	0
Moryella_indoligenes	0	0	0	0	0	11	0	0	0
Bacillus_niacini	0	11	0	0	0	0	0	0	0
Roseomonas_vinacea	0	0	0	0	0	0	0	0	11
Starkeya_koreensis	0	0	0	0	0	0	0	0	11
Staphylococcus_equorum	11	0	0	0	0	0	0	0	0
Aggregatibacter_sp.	0	11	0	0	0	0	0	0	0
Micropruina_glycogenica	0	0	0	0	0	0	0	0	11
Methylobacterium_aerolatum	0	0	0	0	0	0	0	0	10
Bifidobacterium_adolescentis	0	0	0	0	0	0	0	0	10
Capnocytophaga_sputigena	0	0	0	10	0	0	0	0	0
Cardiobacterium_valvarum	0	10	0	0	0	0	0	0	0
Eubacterium_hallii	0	0	10	0	0	0	0	0	0
Pseudoxanthomonas_taiwanensis	0	0	10	0	0	0	0	0	0
Phenylobacterium_immobile	10	0	0	0	0	0	0	0	0
Corynebacterium_kroppenstedtii	0	0	0	0	0	0	0	0	10
Microbacterium_aurum	0	0	0	0	0	0	0	0	10
Lysobacter_soli	0	0	0	10	0	0	0	0	0
Escherichia_vulneris	10	0	0	0	0	0	0	0	0
Rathayibacter_caricis	0	0	0	0	0	0	0	0	10
Rhodococcus_coprophilus	0	0	0	10	0	0	0	0	0
Capnocytophaga_granulosa	0	0	0	0	0	0	10	0	0
Aeromicrobium_ponti	0	0	0	0	0	0	0	10	0
Lautropia_sp.	0	0	0	0	0	0	0	0	10
Bacteroides_uniformis	0	0	0	0	0	0	0	0	10
Sphingobium_herbicidovorans	10	0	0	0	0	0	0	0	0
Dermabacter_hominis	0	0	0	0	0	0	0	0	10
Eubacterium_hadrum	0	0	10	0	0	0	0	0	0
Prevotella_buccae	0	0	0	0	0	0	0	0	10
Sphingobium_sufflavum	0	0	10	0	0	0	0	0	0
Actinomyces_oris	0	0	0	0	0	0	0	0	10
