# Supplementary material for: Characterization of the Gastric Antrum Microbiome in Helicobacter pylori-Negative Individuals: Insights from a Greek Population Using 16S rRNA Next-Generation Sequencing
Source: Pathogens. 2026 Mar 6;15(3):290. doi: 10.3390/pathogens15030290 (PMC13029027; doi:10.3390/pathogens15030290)
Supplement: Supplementary file 1 [file pathogens-15-00290-s001.zip › KAVVADA_indices and demographic data per sample.xlsx]

## Sheet: GROUP DEMOGRAPHICS AND INDICES
Sample	Gender	Age	Smoking	shannon	in Simpson
( S010_014) S10	Female	70	No	0.36	1.14
(S003_025) S17	Female	79	No	1.93	2.78
(S021_032) S22	Female	60	No	1.78	2.95
(S006_023) S15	Female	65	No	2.3	4.88
(S031_038) S28	Male	24	No	2.42	7.44
(S005_029) S20	Female	60	Yes	2.6	8.38
(S029_019) S13	Male	62	No	2.66	8.47
(S033_034) S24	Female	51	No	3.26	9.34
(S007_021) S14	Male	59	No	2.88	10.51
